# Supplementary material for: Impact of Different Exercise Modalities on the Human Gut Microbiome
Source: Sports (Basel). 2021 Jan 21;9(2):14. doi: 10.3390/sports9020014 (PMC7909775; doi:10.3390/sports9020014)
Supplement: Supplementary file 1 [file sports-09-00014-s001.zip]

Archive with 11 entries (10 files):
- Supplementary Materials/
- Supplementary Materials/Spreadsheet S1.pdf
- Supplementary Materials/Spreadsheet S10.pdf
- Supplementary Materials/Spreadsheet S2.pdf
- Supplementary Materials/Spreadsheet S3.xlsx
- Supplementary Materials/Spreadsheet S4.docx
- Supplementary Materials/Spreadsheet S5.docx
- Supplementary Materials/Spreadsheet S6.xlsx
- Supplementary Materials/Spreadsheet S7.xlsx
- Supplementary Materials/Spreadsheet S8.xlsx
- Supplementary Materials/Spreadsheet S9.xlsx
