# Supplementary material for: Impact of Different Exercise Modalities on the Human Gut Microbiome
Source: Sports (Basel). 2021 Jan 21;9(2):14. doi: 10.3390/sports9020014 (PMC7909775; doi:10.3390/sports9020014)
Supplement: Supplementary file 1 [file sports-09-00014-s001.zip › Supplementary Materials/Spreadsheet S3.xlsx]

## Sheet: EXMP1dataset
ID	Sex	Age	Weight	Weightpost	WeightKG	WeightKGpost	Height	Heightpost	FFMlbs	FFMlbspost	FFMkg	FFMKGpost	BF	BFpost	THRmax	THRmaxpost	RER	RERpost	FinalRPE	FinalRPEpost	VO2max	VO2maxpost	PREVO2max_Class_Male	POSTVO2max_Class_Male	VO2max_Class_Male_Change	PREVO2max_Class_Female	POSTVO2max_Class_Female	VO2max_Class_Female_Change	TestTime_sec	TestTimepost_sec	VT_at_VO2_mLPRE	VT_at_VO2_mLPOST	VT_relVO2_PRE	VT_relVO2_POST	VT_TOC_PRE	VT_TOC_POST	BMI_Category	BMI	BMIpost
9c72	1	18	167.9	178.4	76.2	80.9	61.25	60.625	98.4	100.1	44.6	45.4	41	44	184	183	1.14	1.35	15	17	32.63	27.49	#NULL!	#NULL!	#NULL!	1	1	0	439	523	2276.3	1724	29.8728	21.3102	385	246	4	31.5	34.1
6a07	1	19	147	156.6	66.7	71	63.125	63.125	104.2	106.5	47.3	48.3	29	32	204	201	1.23	1.35	17	17	34.97	33.96	#NULL!	#NULL!	#NULL!	2	1	-1	607	585	2055.4	1980.18	30.8156	27.8899	431	405	3	25.9	27.6
eee6	0	18	152.4	159.4	69.1	72.3	68	68	127.6	127.3	57.9	57.7	16	20	198	199	1.38	1.25	18	18	42.4	44.02	1	1	0	#NULL!	#NULL!	#NULL!	648	731	2070.61	2166.86	29.9655	29.9705	375	382	2	23.2	24.2
8e99	1	19	131.6	137.6	59.7	62.4	64.5	64.75	98	100.6	44.5	45.6	26	27	196	186	1.22	1.34	17	16	35.34	33.71	#NULL!	#NULL!	#NULL!	2	1	-1	585	650	1650.41	1434.28	27.6451	22.9853	341	341	2	22.2	23.1
2fa8	1	20	142	147.8	64.4	67	68.125	67.875	114.4	117.2	51.9	53.2	20	21	196	198	1.3	1.22	17	17	39.97	36.67	#NULL!	#NULL!	#NULL!	2	2	0	667	656	2309.31	2364.21	35.8588	35.2867	453	425	2	21.5	22.6
edc8	1	20	197.6	202.4	89.6	91.8	64.5	64.75	111.9	115.2	50.8	52.3	43	43	192	191	1.3	1.49	16	15	25.3	23.01	#NULL!	#NULL!	#NULL!	1	1	0	462	478	2126.84	1880.58	23.737	20.4856	300	264	4	33.4	33.9
4216	1	23	127.3	131.8	57.7	59.8	59.875	59.75	87	89.3	39.5	40.5	32	32	188	188	1.31	1.3	19	18	31.61	30.09	#NULL!	#NULL!	#NULL!	1	1	0	540	590	1620.73	1449.41	28.089	24.2377	364	354	3	25	26
d886	1	21	165.1	168.1	74.9	76.2	59	59	93.9	95.3	42.6	43.2	43	43	173	182	1.17	1.21	15	18	20.23	21.84	#NULL!	#NULL!	#NULL!	1	1	0	345	365	1397.01	1436.65	18.6517	18.8537	233	243	4	33.4	34
8d46	1	20	122.3	125.2	55.5	56.8	65	65.375	92.7	93.9	42	42.6	24	25	194	189	1.16	1.2	20	18	43	39.82	#NULL!	#NULL!	#NULL!	3	2	-1	600	645	2002.5	1909.55	36.0811	33.6188	411	427	2	20.4	20.6
b8c2	0	20	172.8	175.3	78.4	79.5	70.875	70.875	151.2	149.9	68.6	68	13	14	161	204	1.34	1.43	20	19	48.5	45.06	2	2	0	#NULL!	#NULL!	#NULL!	700	794	2792.16	2082.21	35.6143	26.1913	420	360	2	24.2	24.5
5940	0	19	132.3	134.4	60	61	68.5	68.75	113.9	118.1	51.7	53.6	14	12	188	187	1.2	1.22	18	19	41.42	42.04	1	1	0	#NULL!	#NULL!	#NULL!	733	755	1912.84	1876.17	31.8807	30.7568	403	390	2	19.8	20
e77e	0	18	133.8	135.7	60.7	61.6	65.375	65.375	114.4	111.8	51.9	50.7	15	18	195	193	1.39	1.29	17	15	46.02	42.09	2	1	-1	#NULL!	#NULL!	#NULL!	634	763	2025.46	1728.37	33.3683	28.0579	407	387	2	22	22.3
c4cb	1	19	146.8	148.1	66.6	67.2	69.625	69.75	100	100	45.4	45.4	32	33	188	189	1.38	1.39	15	18	29.35	30.61	#NULL!	#NULL!	#NULL!	1	1	0	555	562	1551.51	1536.97	23.2959	22.8715	321	356	2	21.3	21.4
e5db	0	23	176.3	177.3	80	80.4	67.125	67.375	124.4	127.2	56.4	57.7	29	28	206	202	1.51	1.49	17	18	32.06	32.78	1	1	0	#NULL!	#NULL!	#NULL!	585	620	2084.31	2067.52	26.0539	25.7154	272	327	3	27.5	27.5
7313	1	23	104.8	105.3	47.5	47.8	65.875	66.125	85.7	87.2	38.9	39.6	18	17	176	176	1.24	1.31	#NULL!	19	37.17	36.31	#NULL!	#NULL!	#NULL!	2	2	0	650	644	1542.94	1402.18	32.483	29.3343	433	355	1	17	16.9
cde0	1	21	173.8	173.9	78.8	78.9	66.125	66.125	111.8	111	50.7	50.3	36	36	178	191	1.01	1.45	12	17	30.03	32.14	#NULL!	#NULL!	#NULL!	1	1	0	360	585	2024.77	1922.87	25.6951	24.371	247	364	3	28	28
e327	1	21	137.9	138.1	62.6	62.6	63.25	63	95.6	95.7	43.4	43.4	31	31	206	201	1.25	1.35	17	16	35.75	37.66	#NULL!	#NULL!	#NULL!	2	2	0	563	639	2004.84	1488.83	32.0262	23.7832	405	368	2	24.2	24.5
415f	1	26	134.8	134.7	61.1	61.1	63.125	63.25	85.8	85.7	38.9	38.9	36	36	182	198	0.91	1.27	12	16	27.11	30.66	#NULL!	#NULL!	#NULL!	1	1	0	291	606	#NULL!	1599.29	#NULL!	26.175	#NULL!	372	2	23.8	23.7
82ea	1	21	125.8	125.1	57.1	56.7	65.75	65.75	97.2	95.1	44.1	43.1	23	24	196	196	1.26	1.23	19	20	40.26	41.57	#NULL!	#NULL!	#NULL!	3	3	0	724	671	1746.68	1482.79	30.5898	26.1515	411	352	2	20.5	20.3
f34d	1	20	151.1	149.7	68.5	67.9	68.375	68.25	108.2	110.7	49.1	50.2	28	26	183	181	1.31	1.28	20	18	36.39	38.82	#NULL!	#NULL!	#NULL!	2	2	0	540	596	2313.17	2301.29	33.7689	33.8923	416	442	2	22.7	22.6
5a38	1	19	120.5	118.7	54.7	53.8	65.375	65.25	95.6	92.6	43.4	42	21	22	180	180	1.18	1.13	17	19	38.68	35.97	#NULL!	#NULL!	#NULL!	2	2	0	560	558	1766.94	1442.59	32.3023	26.8139	392	341	2	19.8	19.6
3543	1	20	149.4	146.9	67.8	66.6	61.75	61.75	96.6	96.3	43.8	43.7	35	34	206	208	1.33	1.42	15	17	30.93	33.24	#NULL!	#NULL!	#NULL!	1	1	0	585	621	1818.4	1837.66	26.82	27.5924	383	383	3	27.5	27.1
1464	0	23	171.4	168	77.7	76.2	72.125	72	145.5	146.6	66	66.5	15	13	200	199	1.3	1.36	19	19	41.9	39.36	1	1	0	#NULL!	#NULL!	#NULL!	745	860	2675.42	2207.39	34.4328	28.9684	422	435	2	23.2	22.8
01cd	1	22	113.3	109.9	51.4	49.8	65.25	65	92.2	90.1	41.8	40.9	19	18	186	184	1.2	1.28	17	19	40.87	37.47	#NULL!	#NULL!	#NULL!	3	2	-1	705	725	1655.82	1596.79	32.2144	32.064	547	452	1	18.7	18.3
4004	1	19	158.1	151.5	71.7	68.7	68.25	68.125	105.4	105.8	47.8	48	33	30	198	193	1.15	1.33	19	19	31.64	35.05	#NULL!	#NULL!	#NULL!	1	2	1	588	608	2072.98	1743.3	28.9118	25.3755	437	348	2	23.9	22.9
bf44	1	23	164.2	157.1	74.5	71.3	64.875	65	107.1	102.8	48.6	46.6	35	35	185	185	1.18	1.29	#NULL!	17	34.59	36.73	#NULL!	#NULL!	#NULL!	2	2	0	643	619	2243.55	1924.45	30.1147	26.9909	442	369	3	27.4	26.1
0966	0	19	181.9	174.2	82.5	79	67.125	67.25	133.7	131.4	60.6	59.6	27	25	186	185	1.2	1.21	17	17	37.7	44.15	1	1	0	#NULL!	#NULL!	#NULL!	635	653	2367.45	2631.07	28.6963	33.3046	418	462	3	28.4	27.1
684e	1	21	184.5	175.4	83.7	79.6	69	69.125	113.9	112	51.7	50.8	38	36	182	188	1.24	1.23	16	#NULL!	29.47	33.67	#NULL!	#NULL!	#NULL!	1	1	0	555	578	2056.98	2320.92	24.5756	29.1573	187	385	3	27.2	25.8

## Sheet: EXMP2dataset
ID_Code	Gender	Age	Height	Weight_Pre	Weight_Post	WeightKG_Pre	WeightKG_Post	BMI_Pre	BMI_Post	FFM_Pre	FFM_Post	FFMKG_pre	FFMKG_Post	Percent_BF_Pre	Percent_BF_Post	Squat_Pre	Squat_Post	Pred_1RM_PRESquat_lbs	Pred_1RM_POSTSquat_lbs	SquatKG_Pre	SquatKG_Post	Pred_1RM_PRESquat_kg	Pred_1RM_POSTSquat_kg	Bench_Pre	Bench_Post	Pred_1RM_PREBench_lbs	Pred_1RM_POSTBench_lbs	BenchKG_Pre	BenchKG_Post	Pred_1RM_PREBench_kg	Pred_1RM_POSTBench_kg	Row_Pre	Row_Post	Pred_1RM_PRERow_lbs	Pred_1RM_POSTRow_lbs	RowKG_Pre	RowKG_Post	Pred_1RM_PRERow_kg	Pred_1RM_POSTRow_kg	Rel_ST_Bench_Pre	Rel_ST_Bench_Post	Rel_ST_Squat_Pre	Rel_ST_Squat_Post	RelSTBenchClass_Pre_M	RelSTBenchClass_Post_M	RelStBenchClass_Change_M	RelSTBenchClass_Pre_M1	RelSTBenchClass_Post_M1	RelStBenchClass_Change_M1
b64fa	1	29	63	100.9	104.3	45.77	47.3	17.9	18.5	78.8	79.1	35.74	35.86	22	24.2	95	115	100.593	121.77	43.09	52.16	45.6692	55.2838	50	60	52.9437	63.5324	22.68	27.22	24.0364	28.8437	65	85	68.8268	90.0042	29.48	38.56	31.2474	40.8619	0.525157	0.609804	0.997798	1.16879	#NULL!	#NULL!	#NULL!	#NULL!	#NULL!	#NULL!
b3c5c	1	18	63.375	143	153.3	64.86	69.55	25	27.3	94.8	101.3	43	45.95	34	33.9	150	175	158.831	185.303	68.04	79.38	72.1093	84.1275	85	100	90.0042	105.887	38.56	45.36	40.8619	48.0729	95	125	100.593	132.359	43.09	56.7	45.6692	60.0911	0.630002	0.691198	1.11177	1.2096	#NULL!	#NULL!	#NULL!	#NULL!	#NULL!	#NULL!
855af	1	18	61.875	108.6	113.1	49.26	51.3	19.9	20.4	83.1	86.3	37.69	39.14	23	23.7	115	160	121.77	169.42	52.16	72.57	55.2838	76.9166	55	70	58.238	74.1211	24.95	31.75	26.4401	33.651	85	115	90.0042	121.77	38.56	52.16	40.8619	55.2838	0.536745	0.655965	1.12229	1.49935	#NULL!	#NULL!	#NULL!	#NULL!	#NULL!	#NULL!
007b6	1	22	65.25	114.6	116.5	51.98	52.85	18.9	19.4	85.8	85.5	38.92	38.78	25	26.6	135	180	142.948	190.597	61.23	81.65	64.8983	86.5311	45	75	47.6493	79.4155	20.41	34.02	21.6328	36.0546	70	105	74.1211	111.182	31.75	47.63	33.651	50.4765	0.416175	0.682207	1.24853	1.6373	#NULL!	#NULL!	#NULL!	#NULL!	#NULL!	#NULL!
5c55c	1	20	66.375	175	165.8	79.38	75.2	27.9	26.4	113.7	113.7	51.57	51.56	35	31.4	185	210	195.892	222.363	83.91	95.25	88.9348	100.953	75	90	79.4155	95.2986	34.02	40.82	36.0546	43.2656	135	165	142.948	174.714	61.23	74.84	64.8983	79.3202	0.454203	0.57534	1.12037	1.34246	#NULL!	#NULL!	#NULL!	#NULL!	#NULL!	#NULL!
de71c	1	18	64	106.9	109.4	48.49	49.6	18.4	18.8	79.5	80.3	36.06	36.43	26	26.6	95	140	100.593	148.242	43.09	63.5	45.6692	67.302	45	65	47.6493	68.8268	20.41	29.48	21.6328	31.2474	95	125	100.593	132.359	43.09	56.7	45.6692	60.0911	0.446129	0.629987	0.941827	1.35689	#NULL!	#NULL!	#NULL!	#NULL!	#NULL!	#NULL!
a352a	1	25	62.125	129.9	130.6	58.92	59.25	23.7	23.7	92.2	91.3	41.82	41.39	29	30.1	155	195	164.125	206.48	70.31	88.45	74.5129	93.7421	70	70	74.1211	74.1211	31.75	31.75	33.651	33.651	105	135	111.182	142.948	47.63	61.23	50.4765	64.8983	0.57113	0.567949	1.26465	1.58214	#NULL!	#NULL!	#NULL!	#NULL!	#NULL!	#NULL!
96189	1	22	67.25	144.3	142.2	65.45	64.5	22.4	22.1	99.8	100.5	45.27	45.6	31	29.3	135	215	142.948	227.658	61.23	97.52	64.8983	103.357	60	85	63.5324	90.0042	27.22	38.56	28.8437	40.8619	95	135	100.593	142.948	43.09	61.23	45.6692	64.8983	0.440698	0.633518	0.991571	1.60243	#NULL!	#NULL!	#NULL!	#NULL!	#NULL!	#NULL!
e5b0a	1	19	65.75	121.6	122	55.16	55.35	19.8	19.8	88.9	89.2	40.32	40.46	27	26.9	135	205	142.948	217.069	61.23	92.99	64.8983	98.5493	60	75	63.5324	79.4155	27.22	34.02	28.8437	36.0546	105	135	111.182	142.948	47.63	61.23	50.4765	64.8983	0.52291	0.651394	1.17655	1.78048	#NULL!	#NULL!	#NULL!	#NULL!	#NULL!	#NULL!
0fc81	1	20	63	188.2	182.4	85.35	82.75	32.8	31.8	107.6	108.9	48.82	49.41	42.8	40.3	135	155	142.948	164.125	61.23	70.31	64.8983	74.5129	70	90	74.1211	95.2986	31.75	40.82	33.651	43.2656	105	125	111.182	132.359	47.63	56.7	50.4765	60.0911	0.394271	0.522847	0.760379	0.900458	#NULL!	#NULL!	#NULL!	#NULL!	#NULL!	#NULL!
81d70	1	18	62.875	125.1	128.3	56.74	58.2	22.3	23.1	89.5	90.4	40.6	40.98	28	29.6	95	135	100.593	142.948	43.09	61.23	45.6692	64.8983	65	85	68.8268	90.0042	29.48	38.56	31.2474	40.8619	95	135	100.593	142.948	43.09	61.23	45.6692	64.8983	0.550711	0.702095	0.804886	1.11509	#NULL!	#NULL!	#NULL!	#NULL!	#NULL!	#NULL!
46554	1	26	63.375	135.6	137.7	61.51	62.45	23.7	23.7	85.1	84.9	38.6	38.51	37	38.3	60	135	63.5324	142.948	27.22	61.23	28.8437	64.8983	45	70	47.6493	74.1211	20.41	31.75	21.6328	33.651	75	125	79.4155	132.359	34.02	56.7	36.0546	60.0911	0.351695	0.538847	0.468927	1.0392	#NULL!	#NULL!	#NULL!	#NULL!	#NULL!	#NULL!
34dc2	1	18	64	158	149.4	71.67	67.75	27.1	25.7	103	98	46.72	44.43	35	34.4	175	215	185.303	227.658	79.38	97.52	84.1275	103.357	65	70	68.8268	74.1211	29.48	31.75	31.2474	33.651	105	140	111.182	148.242	47.63	63.5	50.4765	67.302	0.435989	0.496694	1.17382	1.52556	#NULL!	#NULL!	#NULL!	#NULL!	#NULL!	#NULL!
137b2	1	18	66.375	165.5	166.7	75.07	75.6	26.4	26.5	104.7	106.3	47.49	48.22	37	36.2	155	215	164.125	227.658	70.31	97.52	74.5129	103.357	70	95	74.1211	100.593	31.75	43.09	33.651	45.6692	85	125	90.0042	132.359	38.56	56.7	40.8619	60.0911	0.448262	0.60409	0.992579	1.36715	#NULL!	#NULL!	#NULL!	#NULL!	#NULL!	#NULL!
fad9f	1	18	64.5	175.4	183.1	79.56	83.05	29.6	30.8	104.1	108.9	47.22	49.37	41	40.5	150	195	158.831	206.48	68.04	88.45	72.1093	93.7421	95	105	100.593	111.182	43.09	47.63	45.6692	50.4765	85	145	90.0042	153.537	38.56	65.77	40.8619	69.7056	0.574022	0.607784	0.906351	1.12874	#NULL!	#NULL!	#NULL!	#NULL!	#NULL!	#NULL!
e1127	1	19	65.75	119.8	124.5	54.34	56.45	19.5	20.2	88.2	92.8	40.01	42.08	26	25.5	65	105	68.8268	111.182	29.48	47.63	31.2474	50.4765	55	65	58.238	68.8268	24.95	29.48	26.4401	31.2474	75	95	79.4155	100.593	34.02	43.09	36.0546	45.6692	0.486567	0.55354	0.575034	0.894181	#NULL!	#NULL!	#NULL!	#NULL!	#NULL!	#NULL!
dca0e	1	19	58.375	95.5	97.3	43.32	44.15	19.7	20.1	73.9	77.5	33.52	35.15	23	20.4	95	165	100.593	174.714	43.09	74.84	45.6692	79.3202	60	65	63.5324	68.8268	27.22	29.48	28.8437	31.2474	95	125	100.593	132.359	43.09	56.7	45.6692	60.0911	0.665829	0.707754	1.05423	1.79661	#NULL!	#NULL!	#NULL!	#NULL!	#NULL!	#NULL!
843eb	0	25	71	159.6	155.1	72.4	70.35	22	21.4	126.3	126.1	57.28	57.19	20.9	18.7	155	215	164.125	227.658	70.31	97.52	74.5129	103.357	125	135	132.359	142.948	56.7	61.23	60.0911	64.8983	155	195	164.125	206.48	70.31	88.45	74.5129	93.7421	0.829987	0.922507	1.02918	1.46918	1	2	1	#NULL!	#NULL!	#NULL!
70911	0	19	67.875	159.3	163.4	72.26	74.1	24.3	25.1	130.7	131.9	59.28	59.84	18	19.2	185	285	195.892	301.779	83.91	129.27	88.9348	137.008	120	145	127.065	153.537	54.43	65.77	57.6874	69.7056	165	205	174.714	217.069	74.84	92.99	79.3202	98.5493	0.798331	0.940697	1.23076	1.84896	1	2	1	#NULL!	#NULL!	#NULL!
3622f	0	25	67.375	180.1	174.3	81.69	79.05	27.9	27	130.1	128	59.01	58.07	28	26.5	205	305	217.069	322.956	92.99	138.35	98.5493	146.622	125	135	132.359	142.948	56.7	61.23	60.0911	64.8983	155	195	164.125	206.48	70.31	88.45	74.5129	93.7421	0.735599	0.820978	1.20638	1.8548	1	1	0	#NULL!	#NULL!	#NULL!
f5092	0	22	73.875	194.9	194.9	88.41	88.4	25.1	25.5	160.6	165.8	72.85	75.21	18	14.9	305	340	322.956	360.017	138.35	154.22	146.622	163.448	190	205	201.186	217.069	86.18	92.99	91.3384	98.5493	265	295	280.601	312.368	120.2	133.81	127.393	141.815	1.03312	1.11481	1.65843	1.84896	3	3	0	#NULL!	#NULL!	#NULL!
e0818	0	21	67.5	127	128.1	57.61	58.1	19.6	19.6	109.9	116	49.85	52.6	13	9.5	135	140	142.948	148.242	61.23	63.5	64.8983	67.302	75	100	79.4155	105.887	34.02	45.36	36.0546	48.0729	115	155	121.77	164.125	52.16	70.31	55.2838	74.5129	0.62584	0.827416	1.12651	1.15838	1	1	0	#NULL!	#NULL!	#NULL!
113f1	0	26	74	182.4	200.3	82.75	90.85	23.6	25.5	154.1	175.8	69.9	79.76	15.5	12.2	215	325	227.658	344.134	97.52	147.42	103.357	156.237	170	205	180.008	217.069	77.11	92.99	81.7238	98.5493	195	255	206.48	270.013	88.45	115.67	93.7421	122.586	0.987599	1.08475	1.24902	1.71972	2	3	1	#NULL!	#NULL!	#NULL!
f268a	0	20	70.875	169.8	173	77.02	78.45	23.8	24.1	147.3	149.1	66.81	67.63	13	13.8	305	355	322.956	375.9	138.35	161.03	146.622	170.659	205	215	217.069	227.658	92.99	97.52	98.5493	103.357	235	275	248.835	291.19	106.59	124.74	112.971	132.2	1.27953	1.31748	1.90369	2.17538	4	4	0	#NULL!	#NULL!	#NULL!
9e46f	0	33	71.125	202.6	198.7	91.9	90.11	28.2	27.7	147.9	145.9	67.09	66.19	27	26.6	145	290	153.537	307.073	65.77	131.54	69.7056	139.411	175	200	185.303	211.775	79.38	90.72	84.1275	96.1457	155	235	164.125	248.835	70.31	106.59	74.5129	112.971	0.915424	1.06698	0.758494	1.54712	#NULL!	#NULL!	#NULL!	3	4	1
b95d5	0	20	67.25	167.4	169	75.93	76.65	26	26.3	130	129.8	58.97	58.89	22	23.2	215	295	227.658	312.368	97.52	133.81	103.357	141.815	135	170	142.948	180.008	61.23	77.11	64.8983	81.7238	165	210	174.714	222.363	74.84	95.25	79.3202	100.953	0.854713	1.06619	1.36121	1.85016	1	3	2	#NULL!	#NULL!	#NULL!
3d3e6	0	20	66.5	115.3	120.3	52.3	54.55	18.3	19.1	#NULL!	#NULL!	#NULL!	#NULL!	#NULL!	#NULL!	90	130	95.2986	137.654	40.82	58.97	43.2656	62.4947	105	115	111.182	121.77	47.63	52.16	50.4765	55.2838	125	165	132.359	174.714	56.7	74.84	60.0911	79.3202	0.965134	1.01345	0.827257	1.14564	2	3	1	#NULL!	#NULL!	#NULL!
b6643	0	18	68.875	213.7	214.1	96.93	97.1	31.7	31.6	141.9	141.3	64.36	64.08	34	34	315	360	333.545	381.194	142.88	163.29	151.429	173.062	175	185	185.303	195.892	79.38	83.91	84.1275	88.9348	205	255	217.069	270.013	92.99	115.67	98.5493	122.586	0.86792	0.915909	1.56226	1.78231	1	2	1	#NULL!	#NULL!	#NULL!
[truncated: 12 more columns]

## Sheet: EXMP1-HRdata
ID	Age	AP HRmax	2020-09-26	2020-09-28	2020-09-29	2020-09-30	2020-10-03	2020-10-04	2020-10-05	2020-10-06	2020-10-07	2020-10-10	2020-10-11	2020-10-12	2020-10-13	2020-10-14	2020-10-17	2020-10-18	2020-10-19	2020-10-20	2020-10-21	2020-10-24	2020-10-25	2020-10-26	2020-10-27	2020-10-28	2020-10-31	2020-11-01	2020-11-02	2020-11-03	2020-11-04	2020-11-07	2020-11-08	2020-11-09	2020-11-10	2020-11-14	2020-11-16	2020-11-17	2020-11-18	2020-11-22	AVG HR	%HRmax
cde0	21	199				134	155		147		150	152		152		155	141		150		148	154		144		144	147		168		161	146		153		156	142		161		150.476	75.6162
6a07	19	201	165.914	155.771		159	156		150		159	155		157		178	149		154			153		156		159	142		151		171	146				156	147		172		156.747	77.9835
684e	21	199	164.54	157.827		165	156		155		157	157		150		161	154		151		156	149		154		156	160		153		149	148		150					161	159	155.608	78.1948
5940	19	201	149.572	145.61		151	147		148		154	145		145		161			145	141	155	148		148			155		151		156	147		146		145	140		154		148.963	74.1108
3543	20	200	160.294				164		164		165	164		160			165		166		170	162		170		172		166	166		165	158		154		164		162	172		164.465	82.2323
b8c2	20	200	142.868		146.075	134	142		150		132	147		150		153	147		151		137	145		139		142	134		135		143	136		140		142	136		138		141.824	70.9118
e327	21	199	170.426	166.569		171	163		160			161		167		172	170		170			156		175			177		174		163	170		174		176	167				168.579	84.7129
8e99	19	201	160.326	140.96		156	151		157		155.5			156		165	145		151		163	149		162		161	153		149		161	161		152		158		151			155.133	77.1804
9c72	18	202		132.397		150			141		155	160				155	145							155	164	158.5		142	164	157		153			143	153		149	146		151.272	74.8871
edc8	20	200	136.035	141.035		155	161		149		153	154		145		163	154		167		162	158		155			180		157		154	172		142		147	155		167		155.776	77.888
415f	26	194	153.942			164.5	158		161		180	167		167		178	156		164		182	152		150		164	149		157		159	158		156		161	158		163		161.747	83.3749
0966	19	201	156.772	156.468		159	167		160		155	155		169		169	156		166		158	152		159		165	153		174		148	149		170		174	171				161.011	80.1049
eee6	18	202	171.336	156.194		168	159		162		168		170	160		170	156		166		167	151		159		172	161		153		171	159		151		163	162		174		163.023	80.7045
2fa8	20	200	156.978	144.184		151	158		150		160			145			151		148		167	145		148		169	147		156			146		153		153	148		174		153.508	76.754
4004	19	201	136.774	153.91		144	152		145		153	140		152		149	144		149		156	151		156		155	152		160		162	155		147		154	149				150.713	74.9815
c4cb	19	201	163.147	160		158	161		160		158	158		150			158				159			159	153	159	152		153		153	149			156	146	153		145		155.388	77.3074
8d46	20	200	148.234	163.842		151	165		170		145	159		154		149			147		153	155				127	156		169		147			152		148			146		152.899	76.4494
f34d	20	200	158.21	145.403		150		147	146		143	146		151		162	145		151		147	146				147	142		156			144		147		159	148		146		148.886	74.4432
d886	21	199	155.665	144.483		161	156		148		159	151		142	155			138	141		159	145		147		160	146		146		155		137	137		139	142		153		148.572	74.6591
82ea	21	199	174.849	167.427		162	167		170		177	170		174		176		157	162		162	166		167		173	166		160		160	164		164		168	160		154		166.142	83.4887
01cd	22	198	165.149	161.32		155	167		160		151	159		151		154	157	147		148			152	156		153	147		152		157	159		151		161	149		156		155.151	78.359
7313	23	197	136.077	151.928		151	159		157		144	154		156		148	153		149		144	147		150		141	157		148		145	142		152			142		145		148.727	75.4962
e5db	23	197	156.836	149.064		153	168					176		170		184	171		164			174		163		175	178		167	171		176			171	171	165		177		168.995	85.7843
1464	23	197	152.352	150.586		145	164		159		169	164		166		160	166		157		150		163	157		158	162				152	156		146		165	158		166		158.452	80.4323
bf44	23	197	157.843	145.31		149	156		152		156	159		155		161	154		153		156	143		148			147		163		153	154		137		160	139				152.293	77.3061
e77e	18	202	153.589	149.886			160		156	162			162	164		159	156		160		153				156		156			165	158		147	141			153		158		156.288	77.3704
5a38	19	201		167.59		167	169		163		161					159		157		158	160		155								164										161.872	80.5332
4216	23	197	159.422	150.271		162	153		155		136	154		145		162	139		144					148		168	147						143	146		145	141		163		150.563	76.4278
																																										MIN	MAX
																																										70.9118	85.7843
