# Supplementary material for: Impact of Different Exercise Modalities on the Human Gut Microbiome
Source: Sports (Basel). 2021 Jan 21;9(2):14. doi: 10.3390/sports9020014 (PMC7909775; doi:10.3390/sports9020014)
Supplement: Supplementary file 1 [file sports-09-00014-s001.zip › Supplementary Materials/Spreadsheet S7.xlsx]

## Sheet: exmp-CRE-RER_change-week1.0-ols
OLS Regression Results
Dep. Variable:	RER_change	R-squared:	0.657
Model:	OLS	Adj. R-squared:	0.421
Method:	Least Squares	F-statistic:	2.787
Date:	Thu	23 Apr 2020	Prob (F-statistic):	0.0308
Time:	09:15:37	Log-Likelihood:	33.605
No. Observations:	28	AIC:	-43.21
Df Residuals:	16	BIC:	-27.22
Df Model:	11
Covariance Type:	nonrobust
	coef	std err	t	P>|t|	[0.025	0.975]
const	-0.0891	0.485	-0.184	0.857	-1.117	0.939
faith_pd	-0.0163	0.043	-0.383	0.707	-0.107	0.074
shannon	0.8318	0.302	2.751	0.014	0.191	1.473
pielou_e	-5.1947	1.95	-2.664	0.017	-9.329	-1.06
Weighted_UniFrac_PC1	0.079	0.071	1.107	0.284	-0.072	0.23
Weighted_UniFrac_PC2	0.1971	0.191	1.034	0.316	-0.207	0.601
Weighted_UniFrac_PC3	0.4265	0.196	2.173	0.045	0.01	0.843
Unweighted_UniFrac_PC1	-1.0165	0.894	-1.136	0.273	-2.913	0.88
Unweighted_UniFrac_PC2	-0.264	0.219	-1.205	0.246	-0.728	0.2
Unweighted_UniFrac_PC3	0.3369	0.198	1.702	0.108	-0.083	0.757
Gender	0.0375	0.052	0.716	0.484	-0.074	0.149
Age	0.0056	0.015	0.383	0.707	-0.026	0.037
Omnibus:	1.815	Durbin-Watson:	2.488
Prob(Omnibus):	0.403	Jarque-Bera (JB):	1.085
Skew:	0.082	Prob(JB):	0.581
Kurtosis:	2.05	Cond. No.	2640
Warnings:
[1] Standard Errors assume that the covariance matrix of the errors is correctly specified.
[2] The condition number is large	2.64e+03. This might indicate that there are
strong multicollinearity or other numerical problems.

## Sheet: CRE-VO2max_change-week1.0-ols
OLS Regression Results
Dep. Variable:	VO2max_change	R-squared:	0.62
Model:	OLS	Adj. R-squared:	0.359
Method:	Least Squares	F-statistic:	2.377
Date:	Thu	23 Apr 2020	Prob (F-statistic):	0.0564
Time:	09:15:23	Log-Likelihood:	-55.582
No. Observations:	28	AIC:	135.2
Df Residuals:	16	BIC:	151.2
Df Model:	11
Covariance Type:	nonrobust
	coef	std err	t	P>|t|	[0.025	0.975]
const	-26.7082	11.72	-2.279	0.037	-51.554	-1.862
faith_pd	0.4908	1.03	0.477	0.64	-1.693	2.674
shannon	-16.9836	7.309	-2.324	0.034	-32.478	-1.489
pielou_e	129.692	47.145	2.751	0.014	29.751	229.634
Weighted_UniFrac_PC1	1.3072	1.725	0.758	0.46	-2.35	4.964
Weighted_UniFrac_PC2	10.9421	4.606	2.375	0.03	1.177	20.707
Weighted_UniFrac_PC3	1.8166	4.744	0.383	0.707	-8.241	11.874
Unweighted_UniFrac_PC1	22.7839	21.623	1.054	0.308	-23.055	68.622
Unweighted_UniFrac_PC2	9.0987	5.295	1.718	0.105	-2.126	20.323
Unweighted_UniFrac_PC3	-4.9617	4.786	-1.037	0.315	-15.107	5.184
Gender	0.2768	1.267	0.219	0.83	-2.408	2.962
Age	0.5251	0.356	1.475	0.16	-0.23	1.28
Omnibus:	3.108	Durbin-Watson:	2.322
Prob(Omnibus):	0.211	Jarque-Bera (JB):	2.124
Skew:	0.672	Prob(JB):	0.346
Kurtosis:	3.117	Cond. No.	2640
Warnings:
[1] Standard Errors assume that the covariance matrix of the errors is correctly specified.
[2] The condition number is large	2.64e+03. This might indicate that there are
strong multicollinearity or other numerical problems.

## Sheet: CRE-VO2max_change-period1-ols
OLS Regression Results
Dep. Variable:	VO2max_change	R-squared:	0.632
Model:	OLS	Adj. R-squared:	0.38
Method:	Least Squares	F-statistic:	2.502
Date:	Thu	23 Apr 2020	Prob (F-statistic):	0.0467
Time:	09:18:42	Log-Likelihood:	-55.133
No. Observations:	28	AIC:	134.3
Df Residuals:	16	BIC:	150.3
Df Model:	11
Covariance Type:	nonrobust
	coef	std err	t	P>|t|	[0.025	0.975]
const	-24.5993	12.448	-1.976	0.066	-50.988	1.789
faith_pd	-0.3303	1.019	-0.324	0.75	-2.491	1.831
shannon	-1.8104	6.985	-0.259	0.799	-16.617	12.996
pielou_e	43.6041	42.903	1.016	0.325	-47.346	134.554
Weighted_UniFrac_PC1	-3.2983	2.003	-1.647	0.119	-7.544	0.948
Weighted_UniFrac_PC2	23.0421	5.597	4.117	0.001	11.178	34.906
Weighted_UniFrac_PC3	-5.4024	4.343	-1.244	0.231	-14.609	3.805
Unweighted_UniFrac_PC1	-3.3204	12.548	-0.265	0.795	-29.921	23.281
Unweighted_UniFrac_PC2	5.0995	5.796	0.88	0.392	-7.187	17.386
Unweighted_UniFrac_PC3	10.0681	6.302	1.598	0.13	-3.291	23.428
Gender	-1.0468	1.314	-0.797	0.437	-3.832	1.739
Age	0.41	0.327	1.252	0.228	-0.284	1.104
Omnibus:	1.827	Durbin-Watson:	2.112
Prob(Omnibus):	0.401	Jarque-Bera (JB):	1.65
Skew:	-0.532	Prob(JB):	0.438
Kurtosis:	2.47	Cond. No.	2430
Warnings:
[1] Standard Errors assume that the covariance matrix of the errors is correctly specified.
[2] The condition number is large	2.43e+03. This might indicate that there are
strong multicollinearity or other numerical problems.

## Sheet: RTE-3RM_squat_change-week1.0
OLS Regression Results
Dep. Variable:	three_rep_max_squat_change	R-squared:	0.904
Model:	OLS	Adj. R-squared:	0.729
Method:	Least Squares	F-statistic:	5.155
Date:	Thu	23 Apr 2020	Prob (F-statistic):	0.0281
Time:	09:16:15	Log-Likelihood:	-50.392
No. Observations:	18	AIC:	124.8
Df Residuals:	6	BIC:	135.5
Df Model:	11
Covariance Type:	nonrobust
	coef	std err	t	P>|t|	[0.025	0.975]
const	53.7586	36.029	1.492	0.186	-34.402	141.92
faith_pd	2.7165	2.196	1.237	0.262	-2.657	8.09
shannon	-7.7569	64.206	-0.121	0.908	-164.864	149.35
pielou_e	-79.822	493.489	-0.162	0.877	-1287.35	1127.7
Weighted_UniFrac_PC1	2.2012	27.473	0.08	0.939	-65.022	69.425
Weighted_UniFrac_PC2	60.8736	24.912	2.444	0.05	-0.083	121.83
Weighted_UniFrac_PC3	-110.47	26.191	-4.218	0.006	-174.557	-46.383
Unweighted_UniFrac_PC1	3.1823	99.128	0.032	0.975	-239.376	245.741
Unweighted_UniFrac_PC2	-155.553	106.857	-1.456	0.196	-417.023	105.917
Unweighted_UniFrac_PC3	-93.9545	50.842	-1.848	0.114	-218.36	30.451
Gender	-7.4279	6.88	-1.08	0.322	-24.264	9.408
Age	1.3016	0.521	2.498	0.047	0.026	2.577
Omnibus:	2.568	Durbin-Watson:	1.615
Prob(Omnibus):	0.277	Jarque-Bera (JB):	1.545
Skew:	-0.462	Prob(JB):	0.462
Kurtosis:	1.902	Cond. No.	8620
Warnings:
[1] Standard Errors assume that the covariance matrix of the errors is correctly specified.
[2] The condition number is large	8.62e+03. This might indicate that there are
strong multicollinearity or other numerical problems.

## Sheet: RTE-row_change-period1-ols
OLS Regression Results
Dep. Variable:	row_change	R-squared:	0.684
Model:	OLS	Adj. R-squared:	0.417
Method:	Least Squares	F-statistic:	2.558
Date:	Thu	23 Apr 2020	Prob (F-statistic):	0.0552
Time:	09:19:11	Log-Likelihood:	-66.04
No. Observations:	25	AIC:	156.1
Df Residuals:	13	BIC:	170.7
Df Model:	11
Covariance Type:	nonrobust
	coef	std err	t	P>|t|	[0.025	0.975]
const	38.4645	23.522	1.635	0.126	-12.351	89.281
faith_pd	-2.4134	1.457	-1.657	0.122	-5.561	0.734
shannon	-17.1862	15.654	-1.098	0.292	-51.004	16.632
pielou_e	138.041	122.967	1.123	0.282	-127.613	403.695
Weighted_UniFrac_PC1	-4.1909	9.871	-0.425	0.678	-25.517	17.135
Weighted_UniFrac_PC2	11.3703	9.995	1.138	0.276	-10.223	32.963
Weighted_UniFrac_PC3	12.0003	11.697	1.026	0.324	-13.269	37.269
Unweighted_UniFrac_PC1	87.0788	32.339	2.693	0.018	17.215	156.942
Unweighted_UniFrac_PC2	-23.4857	19.533	-1.202	0.251	-65.685	18.714
Unweighted_UniFrac_PC3	-22.4889	13.395	-1.679	0.117	-51.428	6.45
Gender	-5.862	2.578	-2.274	0.041	-11.432	-0.293
Age	0.6706	0.325	2.066	0.059	-0.031	1.372
Omnibus:	3.523	Durbin-Watson:	2.173
Prob(Omnibus):	0.172	Jarque-Bera (JB):	1.933
Skew:	-0.606	Prob(JB):	0.38
Kurtosis:	3.62	Cond. No.	3810
Warnings:
[1] Standard Errors assume that the covariance matrix of the errors is correctly specified.
[2] The condition number is large	3.81e+03. This might indicate that there are
strong multicollinearity or other numerical problems.
